# Supplementary material for: Fluid sources and overpressures within the central Cascadia Subduction Zone revealed by a warm, high-flux seafloor seep
Source: Sci Adv. 2023 Jan 25;9(4):eadd6688. doi: 10.1126/sciadv.add6688 (PMC9876559; doi:10.1126/sciadv.add6688)
Supplement: Supplementary file 2 — Movies S1 and S2 [file sciadv.add6688_movies_s1_and_s2.zip]

Archive with 2 entries (2 files):
- sciadv.add6688_movie_s1.mp4
- sciadv.add6688_movie_s2.mov
